# Supplementary material for: Cost-Effectiveness Analysis of Clesrovimab for Respiratory Syncytial Virus in Infants in the United States
Source: Vaccines (Basel). 2026 May 1;14(5):411. doi: 10.3390/vaccines14050411 (PMC13211542; doi:10.3390/vaccines14050411)
Supplement: Supplementary file 1 [file vaccines-14-00411-s001.zip]

Archive with 1 entries (1 files):
- vaccines-4263228-supplementary.pdf
